# Supplementary material for: Community Complexity Does Not Weaken Pairwise Coevolution in a Soil Bacterial Community
Source: Ecol Lett. 2025 Nov 11;28(11):e70260. doi: 10.1111/ele.70260 (PMC12605764; doi:10.1111/ele.70260)
Supplement: Supplementary file 2 — Data S1: ele70260‐sup‐0002‐DataS1.csv. [file ELE-28-0-s003.csv]

treatment	rep	dilution	P	V	density CFU/ml	density CFU/ml
P_mono	2	5	37	NA	1.10E+08	NA
P_mono	5	5	37	NA	1.10E+08	NA
P_mono	6	5	24	NA	6.90E+07	NA
P_mono	7	5	25	NA	7.10E+07	NA
P_mono	8	5	32	NA	9.10E+07	NA
V_mono	3	5	NA	39	NA	1.10E+08
V_mono	5	5	NA	39	NA	1.10E+08
V_mono	6	5	NA	39	NA	1.10E+08
V_mono	7	5	NA	54	NA	1.50E+08
V_mono	8	5	NA	42	NA	1.20E+08
PV_co	1	5	33	21	9.40E+07	6.00E+07
PV_co	2	5	27	18	7.70E+07	5.10E+07
PV_co	3	5	19	26	5.40E+07	7.40E+07
PV_co	4	5	25	24	7.10E+07	6.90E+07
PV_co	5	5	22	36	6.30E+07	1.00E+08
PV_co	6	5	26	20	7.40E+07	5.70E+07
PV_co	7	5	15	20	4.30E+07	5.70E+07
PV_co	8	5	20	21	5.70E+07	6.00E+07
