# Supplementary material for: Community Complexity Does Not Weaken Pairwise Coevolution in a Soil Bacterial Community
Source: Ecol Lett. 2025 Nov 11;28(11):e70260. doi: 10.1111/ele.70260 (PMC12605764; doi:10.1111/ele.70260)
Supplement: Supplementary file 3 — Data S2: ele70260‐sup‐0003‐DataS2.csv. [file ELE-28-0-s002.csv]

community	treatment	P_time	V_time	rep	dilution	P	V	V_prop	P_prop	P_density	V_density	productivity
VD4PC4	Coculture	6 weeks	10 weeks	4	5	4	111	0.965217391	0.034782609	11428571.43	317142857.1	115
VD5PC5	Coculture	6 weeks	10 weeks	5	5	3	38	0.926829268	0.073170732	8571428.571	108571428.6	41
PaVF3	Community	ancestor	10 weeks	3	5	7	64	0.901408451	0.098591549	20000000	182857142.9	71
VF3PF3	Community	10 weeks	10 weeks	3	5	7	50	0.877192982	0.122807018	20000000	142857142.9	57
PaVE3	Community	ancestor	6 weeks	3	5	8	46	0.851851852	0.148148148	22857142.86	131428571.4	54
PaVE4	Community	ancestor	6 weeks	4	5	11	53	0.828125	0.171875	31428571.43	151428571.4	64
VF6PF6	Community	10 weeks	10 weeks	6	5	8	36	0.818181818	0.181818182	22857142.86	102857142.9	44
PaVE6	Community	ancestor	6 weeks	6	5	9	40	0.816326531	0.183673469	25714285.71	114285714.3	49
PaVE7	Community	ancestor	6 weeks	7	5	9	37	0.804347826	0.195652174	25714285.71	105714285.7	46
VF2PF2	Community	10 weeks	10 weeks	2	5	10	41	0.803921569	0.196078431	28571428.57	117142857.1	51
PaVC5	Coculture	ancestor	6 weeks	5	5	9	34	0.790697674	0.209302326	25714285.71	97142857.14	43
PaVC8	Coculture	ancestor	6 weeks	8	5	11	41	0.788461538	0.211538462	31428571.43	117142857.1	52
PaVE2	Community	ancestor	6 weeks	2	5	11	40	0.784313725	0.215686275	31428571.43	114285714.3	51
PaVE8	Community	ancestor	6 weeks	8	5	10	36	0.782608696	0.217391304	28571428.57	102857142.9	46
PaVF8	Community	ancestor	10 weeks	8	5	9	31	0.775	0.225	25714285.71	88571428.57	40
VaPC8	Coculture	6 weeks	ancestor	8	5	7	24	0.774193548	0.225806452	20000000	68571428.57	31
PaVF7	Community	ancestor	10 weeks	7	5	9	30	0.769230769	0.230769231	25714285.71	85714285.71	39
PaVC4	Coculture	ancestor	6 weeks	4	5	11	36	0.765957447	0.234042553	31428571.43	102857142.9	47
VaPF6	Community	10 weeks	ancestor	6	5	6	19	0.76	0.24	17142857.14	54285714.29	25
VaPF5	Community	10 weeks	ancestor	5	5	9	28	0.756756757	0.243243243	25714285.71	80000000	37
VD8PC8	Coculture	6 weeks	10 weeks	8	5	11	34	0.755555556	0.244444444	31428571.43	97142857.14	45
VF2PE2	Community	6 weeks	10 weeks	2	5	14	43	0.754385965	0.245614035	40000000	122857142.9	57
PaVC6	Coculture	ancestor	6 weeks	6	5	17	52	0.753623188	0.246376812	48571428.57	148571428.6	69
VE6PE6	Community	6 weeks	6 weeks	6	5	11	33	0.75	0.25	31428571.43	94285714.29	44
VD5PD5	Coculture	10 weeks	10 weeks	5	5	7	21	0.75	0.25	20000000	60000000	28
VE3PE3	Community	6 weeks	6 weeks	3	5	7	21	0.75	0.25	20000000	60000000	28
VF8PE8	Community	6 weeks	10 weeks	8	5	7	21	0.75	0.25	20000000	60000000	28
VF8PF8	Community	10 weeks	10 weeks	8	5	11	32	0.744186047	0.255813953	31428571.43	91428571.43	43
PaVC3	Coculture	ancestor	6 weeks	3	5	13	37	0.74	0.26	37142857.14	105714285.7	50
PaVD2	Coculture	ancestor	10 weeks	2	5	13	37	0.74	0.26	37142857.14	105714285.7	50
VaPD1	Coculture	10 weeks	ancestor	1	5	11	31	0.738095238	0.261904762	31428571.43	88571428.57	42
PaVF4	Community	ancestor	10 weeks	4	5	11	31	0.738095238	0.261904762	31428571.43	88571428.57	42
PaVD7	Coculture	ancestor	10 weeks	7	5	12	33	0.733333333	0.266666667	34285714.29	94285714.29	45
VaPC3	Coculture	6 weeks	ancestor	3	5	8	22	0.733333333	0.266666667	22857142.86	62857142.86	30
VD4PD4	Coculture	10 weeks	10 weeks	4	5	14	38	0.730769231	0.269230769	40000000	108571428.6	52
PaVD6	Coculture	ancestor	10 weeks	6	5	12	32	0.727272727	0.272727273	34285714.29	91428571.43	44
VC5PD5	Coculture	10 weeks	6 weeks	5	5	9	24	0.727272727	0.272727273	25714285.71	68571428.57	33
VD3PD3	Coculture	10 weeks	10 weeks	3	5	8	21	0.724137931	0.275862069	22857142.86	60000000	29
PaVD8	Coculture	ancestor	10 weeks	8	5	13	34	0.723404255	0.276595745	37142857.14	97142857.14	47
VF5PF5	Community	10 weeks	10 weeks	5	5	13	34	0.723404255	0.276595745	37142857.14	97142857.14	47
PaVD4	Coculture	ancestor	10 weeks	4	5	15	39	0.722222222	0.277777778	42857142.86	111428571.4	54
VF7PF7	Community	10 weeks	10 weeks	7	5	10	26	0.722222222	0.277777778	28571428.57	74285714.29	36
PaVA6	Mono	ancestor	6 weeks	3	5	11	28	0.717948718	0.282051282	31428571.43	80000000	39
VaPA6	Mono	6 weeks	ancestor	3	5	11	27	0.710526316	0.289473684	31428571.43	77142857.14	38
VF1PE1	Community	6 weeks	10 weeks	1	5	11	27	0.710526316	0.289473684	31428571.43	77142857.14	38
PaVF5	Community	ancestor	10 weeks	5	5	12	28	0.7	0.3	34285714.29	80000000	40
VF3PE3	Community	6 weeks	10 weeks	3	5	19	44	0.698412698	0.301587302	54285714.29	125714285.7	63
VD6PC6	Coculture	6 weeks	10 weeks	6	5	16	37	0.698113208	0.301886792	45714285.71	105714285.7	53
PaVC7	Coculture	ancestor	6 weeks	7	5	18	41	0.694915254	0.305084746	51428571.43	117142857.1	59
VC6PD6	Coculture	10 weeks	6 weeks	6	5	11	25	0.694444444	0.305555556	31428571.43	71428571.43	36
VE6PF6	Community	10 weeks	6 weeks	6	5	12	27	0.692307692	0.307692308	34285714.29	77142857.14	39
VaPB6	Mono	10 weeks	ancestor	3	5	9	20	0.689655172	0.310344828	25714285.71	57142857.14	29
VE3PF3	Community	10 weeks	6 weeks	3	5	15	33	0.6875	0.3125	42857142.86	94285714.29	48
VaPE2	Community	6 weeks	ancestor	2	5	11	24	0.685714286	0.314285714	31428571.43	68571428.57	35
PaVA8	Mono	ancestor	6 weeks	5	5	13	28	0.682926829	0.317073171	37142857.14	80000000	41
VaPE3	Community	6 weeks	ancestor	3	5	13	28	0.682926829	0.317073171	37142857.14	80000000	41
VaPF3	Community	10 weeks	ancestor	3	5	14	30	0.681818182	0.318181818	40000000	85714285.71	44
VC6PC6	Coculture	6 weeks	6 weeks	6	5	16	34	0.68	0.32	45714285.71	97142857.14	50
VaPC6	Coculture	6 weeks	ancestor	6	5	8	17	0.68	0.32	22857142.86	48571428.57	25
VaPD4	Coculture	10 weeks	ancestor	4	5	11	23	0.676470588	0.323529412	31428571.43	65714285.71	34
VE8PE8	Community	6 weeks	6 weeks	8	5	14	29	0.674418605	0.325581395	40000000	82857142.86	43
VaPD6	Coculture	10 weeks	ancestor	6	5	15	31	0.673913043	0.326086957	42857142.86	88571428.57	46
VE2PF2	Community	10 weeks	6 weeks	2	5	19	38	0.666666667	0.333333333	54285714.29	108571428.6	57
VC2PC2	Coculture	6 weeks	6 weeks	2	5	17	34	0.666666667	0.333333333	48571428.57	97142857.14	51
VaPE8	Community	6 weeks	ancestor	8	5	13	26	0.666666667	0.333333333	37142857.14	74285714.29	39
PaVA7	Mono	ancestor	6 weeks	4	5	10	20	0.666666667	0.333333333	28571428.57	57142857.14	30
PaVF6	Community	ancestor	10 weeks	6	5	10	20	0.666666667	0.333333333	28571428.57	57142857.14	30
PaVD5	Coculture	ancestor	10 weeks	5	5	15	29	0.659090909	0.340909091	42857142.86	82857142.86	44
PaVa6	ancestor	ancestor	ancestor	14	5	15	29	0.659090909	0.340909091	42857142.86	82857142.86	44
VaPE5	Community	6 weeks	ancestor	5	5	13	25	0.657894737	0.342105263	37142857.14	71428571.43	38
PaVD1	Coculture	ancestor	10 weeks	1	5	12	23	0.657142857	0.342857143	34285714.29	65714285.71	35
VC8PC8	Coculture	6 weeks	6 weeks	8	5	12	23	0.657142857	0.342857143	34285714.29	65714285.71	35
VD6PD6	Coculture	10 weeks	10 weeks	6	5	10	19	0.655172414	0.344827586	28571428.57	54285714.29	29
VaPE6	Community	6 weeks	ancestor	6	5	10	19	0.655172414	0.344827586	28571428.57	54285714.29	29
VaPF7	Community	10 weeks	ancestor	7	5	17	32	0.653061224	0.346938776	48571428.57	91428571.43	49
VF1PF1	Community	10 weeks	10 weeks	1	5	17	32	0.653061224	0.346938776	48571428.57	91428571.43	49
VE8PF8	Community	10 weeks	6 weeks	8	5	14	26	0.65	0.35	40000000	74285714.29	40
VF6PE6	Community	6 weeks	10 weeks	6	5	13	24	0.648648649	0.351351351	37142857.14	68571428.57	37
PaVa4	ancestor	ancestor	ancestor	12	5	17	31	0.645833333	0.354166667	48571428.57	88571428.57	48
VE1PE1	Community	6 weeks	6 weeks	1	5	15	27	0.642857143	0.357142857	42857142.86	77142857.14	42
VaPD5	Coculture	10 weeks	ancestor	5	5	8	14	0.636363636	0.363636364	22857142.86	40000000	22
VD8PD8	Coculture	10 weeks	10 weeks	8	5	17	29	0.630434783	0.369565217	48571428.57	82857142.86	46
VB7PB7	Mono	10 weeks	10 weeks	4	5	13	22	0.628571429	0.371428571	37142857.14	62857142.86	35
VaPE1	Community	6 weeks	ancestor	1	5	16	27	0.627906977	0.372093023	45714285.71	77142857.14	43
VaPF2	Community	10 weeks	ancestor	2	5	15	25	0.625	0.375	42857142.86	71428571.43	40
VF5PE5	Community	6 weeks	10 weeks	5	5	15	25	0.625	0.375	42857142.86	71428571.43	40
PaVB5	Mono	ancestor	10 weeks	2	5	16	26	0.619047619	0.380952381	45714285.71	74285714.29	42
VB8PB8	Mono	10 weeks	10 weeks	5	5	20	32	0.615384615	0.384615385	57142857.14	91428571.43	52
PaVC2	Coculture	ancestor	6 weeks	2	5	10	16	0.615384615	0.384615385	28571428.57	45714285.71	26
VaPF1	Community	10 weeks	ancestor	1	5	17	27	0.613636364	0.386363636	48571428.57	77142857.14	44
VaPC7	Coculture	6 weeks	ancestor	7	5	14	22	0.611111111	0.388888889	40000000	62857142.86	36
VaPD8	Coculture	10 weeks	ancestor	8	5	14	22	0.611111111	0.388888889	40000000	62857142.86	36
VB6PA6	Mono	6 weeks	10 weeks	3	5	18	28	0.608695652	0.391304348	51428571.43	80000000	46
VC3PC3	Coculture	6 weeks	6 weeks	3	5	11	17	0.607142857	0.392857143	31428571.43	48571428.57	28
VA6PB6	Mono	10 weeks	6 weeks	3	5	15	23	0.605263158	0.394736842	42857142.86	65714285.71	38
VD7PC7	Coculture	6 weeks	10 weeks	7	5	32	48	0.6	0.4	91428571.43	137142857.1	80
PaVD3	Coculture	ancestor	10 weeks	3	5	10	15	0.6	0.4	28571428.57	42857142.86	25
VE2PE2	Community	6 weeks	6 weeks	2	5	19	28	0.595744681	0.404255319	54285714.29	80000000	47
VaPF8	Community	10 weeks	ancestor	8	5	17	25	0.595238095	0.404761905	48571428.57	71428571.43	42
VaPC5	Coculture	6 weeks	ancestor	5	5	13	19	0.59375	0.40625	37142857.14	54285714.29	32
VaPB2	Mono	10 weeks	ancestor	1	5	22	32	0.592592593	0.407407407	62857142.86	91428571.43	54
VA8PB8	Mono	10 weeks	6 weeks	5	5	14	20	0.588235294	0.411764706	40000000	57142857.14	34
PaVA5	Mono	ancestor	6 weeks	2	5	15	21	0.583333333	0.416666667	42857142.86	60000000	36
PaVB8	Mono	ancestor	10 weeks	5	5	19	26	0.577777778	0.422222222	54285714.29	74285714.29	45
VD2PC2	Coculture	6 weeks	10 weeks	2	5	17	23	0.575	0.425	48571428.57	65714285.71	40
VC7PD7	Coculture	10 weeks	6 weeks	7	5	12	16	0.571428571	0.428571429	34285714.29	45714285.71	28
VaPC2	Coculture	6 weeks	ancestor	2	5	20	25	0.555555556	0.444444444	57142857.14	71428571.43	45
VC8PD8	Coculture	10 weeks	6 weeks	8	5	16	20	0.555555556	0.444444444	45714285.71	57142857.14	36
PaVa8	ancestor	ancestor	ancestor	16	5	17	21	0.552631579	0.447368421	48571428.57	60000000	38
VaPD7	Coculture	10 weeks	ancestor	7	5	18	22	0.55	0.45	51428571.43	62857142.86	40
VD1PD1	Coculture	10 weeks	10 weeks	1	5	19	23	0.547619048	0.452380952	54285714.29	65714285.71	42
VD7PD7	Coculture	10 weeks	10 weeks	7	5	15	18	0.545454545	0.454545455	42857142.86	51428571.43	33
VE7PF7	Community	10 weeks	6 weeks	7	5	25	29	0.537037037	0.462962963	71428571.43	82857142.86	54
VD2PD2	Coculture	10 weeks	10 weeks	2	5	23	26	0.530612245	0.469387755	65714285.71	74285714.29	49
VA5PB5	Mono	10 weeks	6 weeks	2	5	24	27	0.529411765	0.470588235	68571428.57	77142857.14	51
PaVB3	Mono	ancestor	10 weeks	1	5	18	20	0.526315789	0.473684211	51428571.43	57142857.14	38
VaPD3	Coculture	10 weeks	ancestor	3	5	18	20	0.526315789	0.473684211	51428571.43	57142857.14	38
VD1PC1	Coculture	6 weeks	10 weeks	1	5	22	24	0.52173913	0.47826087	62857142.86	68571428.57	46
PaVE1	Community	ancestor	6 weeks	1	5	19	20	0.512820513	0.487179487	54285714.29	57142857.14	39
VC1PC1	Coculture	6 weeks	6 weeks	1	5	25	26	0.509803922	0.490196078	71428571.43	74285714.29	51
VaPD2	Coculture	10 weeks	ancestor	2	5	28	28	0.5	0.5	80000000	80000000	56
VA3PB2	Mono	10 weeks	6 weeks	1	5	21	21	0.5	0.5	60000000	60000000	42
VaPA7	Mono	6 weeks	ancestor	4	5	20	20	0.5	0.5	57142857.14	57142857.14	40
VA6PA6	Mono	6 weeks	6 weeks	3	5	19	19	0.5	0.5	54285714.29	54285714.29	38
VaPC4	Coculture	6 weeks	ancestor	4	5	18	18	0.5	0.5	51428571.43	51428571.43	36
VaPB5	Mono	10 weeks	ancestor	2	5	12	12	0.5	0.5	34285714.29	34285714.29	24
VE1PF1	Community	10 weeks	6 weeks	1	5	28	27	0.490909091	0.509090909	80000000	77142857.14	55
VC7PC7	Coculture	6 weeks	6 weeks	7	5	25	24	0.489795918	0.510204082	71428571.43	68571428.57	49
VaPB7	Mono	10 weeks	ancestor	4	5	25	23	0.479166667	0.520833333	71428571.43	65714285.71	48
PaVa3	ancestor	ancestor	ancestor	11	5	22	20	0.476190476	0.523809524	62857142.86	57142857.14	42
PaVB7	Mono	ancestor	10 weeks	4	5	10	9	0.473684211	0.526315789	28571428.57	25714285.71	19
PaVa2	ancestor	ancestor	ancestor	10	5	29	26	0.472727273	0.527272727	82857142.86	74285714.29	55
VD3PC3	Coculture	6 weeks	10 weeks	3	5	18	16	0.470588235	0.529411765	51428571.43	45714285.71	34
VC5PC5	Coculture	6 weeks	6 weeks	5	5	21	18	0.461538462	0.538461538	60000000	51428571.43	39
PaVF2	Community	ancestor	10 weeks	2	5	25	21	0.456521739	0.543478261	71428571.43	60000000	46
VaPA5	Mono	6 weeks	ancestor	2	5	17	14	0.451612903	0.548387097	48571428.57	40000000	31
PaVA3	Mono	ancestor	6 weeks	1	5	28	23	0.450980392	0.549019608	80000000	65714285.71	51
VC2PD2	Coculture	10 weeks	6 weeks	2	5	27	22	0.448979592	0.551020408	77142857.14	62857142.86	49
VB7PA7	Mono	6 weeks	10 weeks	4	5	21	17	0.447368421	0.552631579	60000000	48571428.57	38
VB6PB6	Mono	10 weeks	10 weeks	3	5	21	17	0.447368421	0.552631579	60000000	48571428.57	38
VA7PB7	Mono	10 weeks	6 weeks	4	5	19	15	0.441176471	0.558823529	54285714.29	42857142.86	34
VC3PD3	Coculture	10 weeks	6 weeks	3	5	23	18	0.43902439	0.56097561	65714285.71	51428571.43	41
VC4PD4	Coculture	10 weeks	6 weeks	4	5	26	19	0.422222222	0.577777778	74285714.29	54285714.29	45
VB5PB5	Mono	10 weeks	10 weeks	2	5	34	24	0.413793103	0.586206897	97142857.14	68571428.57	58
VB3PB2	Mono	10 weeks	10 weeks	1	5	26	18	0.409090909	0.590909091	74285714.29	51428571.43	44
VA8PA8	Mono	6 weeks	6 weeks	5	5	19	13	0.40625	0.59375	54285714.29	37142857.14	32
VA5PA5	Mono	6 weeks	6 weeks	2	5	25	17	0.404761905	0.595238095	71428571.43	48571428.57	42
VaPA8	Mono	6 weeks	ancestor	5	5	25	17	0.404761905	0.595238095	71428571.43	48571428.57	42
VB3PA2	Mono	6 weeks	10 weeks	1	5	21	14	0.4	0.6	60000000	40000000	35
PaVB6	Mono	ancestor	10 weeks	3	5	20	13	0.393939394	0.606060606	57142857.14	37142857.14	33
PaVa7	ancestor	ancestor	ancestor	15	5	17	11	0.392857143	0.607142857	48571428.57	31428571.43	28
PaVC1	Coculture	ancestor	6 weeks	1	5	21	13	0.382352941	0.617647059	60000000	37142857.14	34
VB8PA8	Mono	6 weeks	10 weeks	5	5	21	12	0.363636364	0.636363636	60000000	34285714.29	33
VaPB8	Mono	10 weeks	ancestor	5	5	37	20	0.350877193	0.649122807	105714285.7	57142857.14	57
VaPA2	Mono	6 weeks	ancestor	1	5	28	15	0.348837209	0.651162791	80000000	42857142.86	43
VC4PC4	Coculture	6 weeks	6 weeks	4	5	32	17	0.346938776	0.653061224	91428571.43	48571428.57	49
VaPC1	Coculture	6 weeks	ancestor	1	5	21	11	0.34375	0.65625	60000000	31428571.43	32
VA7PA7	Mono	6 weeks	6 weeks	4	5	23	12	0.342857143	0.657142857	65714285.71	34285714.29	35
VB5PA5	Mono	6 weeks	10 weeks	2	5	40	20	0.333333333	0.666666667	114285714.3	57142857.14	60
PaVa5	ancestor	ancestor	ancestor	13	5	27	13	0.325	0.675	77142857.14	37142857.14	40
VA3PA2	Mono	6 weeks	6 weeks	1	5	22	10	0.3125	0.6875	62857142.86	28571428.57	32
PaVF1	Community	ancestor	10 weeks	1	5	16	7	0.304347826	0.695652174	45714285.71	20000000	23
VC1PD1	Coculture	10 weeks	6 weeks	1	5	29	11	0.275	0.725	82857142.86	31428571.43	40
PaVa1	ancestor	ancestor	ancestor	9	5	12	4	0.25	0.75	34285714.29	11428571.43	16
PaVE5	Community	ancestor	6 weeks	5	5	NA	NA	#VALUE!	#VALUE!	#VALUE!	#VALUE!	#VALUE!
VaPE4	Community	6 weeks	ancestor	4	5	NA	NA	#VALUE!	#VALUE!	#VALUE!	#VALUE!	#VALUE!
VaPE7	Community	6 weeks	ancestor	7	5	NA	NA	#VALUE!	#VALUE!	#VALUE!	#VALUE!	#VALUE!
VaPF4	Community	10 weeks	ancestor	4	5	NA	NA	#VALUE!	#VALUE!	#VALUE!	#VALUE!	#VALUE!
VE4PE4	Community	6 weeks	6 weeks	4	5	NA	NA	#VALUE!	#VALUE!	#VALUE!	#VALUE!	#VALUE!
VE5PE5	Community	6 weeks	6 weeks	5	5	NA	NA	#VALUE!	#VALUE!	#VALUE!	#VALUE!	#VALUE!
VE7PE7	Community	6 weeks	6 weeks	7	5	NA	NA	#VALUE!	#VALUE!	#VALUE!	#VALUE!	#VALUE!
VE4PF4	Community	10 weeks	6 weeks	4	5	NA	NA	#VALUE!	#VALUE!	#VALUE!	#VALUE!	#VALUE!
VE5PF5	Community	10 weeks	6 weeks	5	5	NA	NA	#VALUE!	#VALUE!	#VALUE!	#VALUE!	#VALUE!
VF4PE4	Community	6 weeks	10 weeks	4	5	NA	NA	#VALUE!	#VALUE!	#VALUE!	#VALUE!	#VALUE!
VF7PE7	Community	6 weeks	10 weeks	7	5	NA	NA	#VALUE!	#VALUE!	#VALUE!	#VALUE!	#VALUE!
VF4PF4	Community	10 weeks	10 weeks	4	5	NA	NA	#VALUE!	#VALUE!	#VALUE!	#VALUE!	#VALUE!
